# Supplementary material for: Probe‐based confocal laser endomicroscopy for pleural malignancies diagnosis
Source: Respirology. 2020 Oct 1;26(2):188–95. doi: 10.1111/resp.13945 (PMC7891618; doi:10.1111/resp.13945)
Supplement: Supplementary file 1 — Appendix S1 Preselected criteria for pCLE pleural evaluation. Appendix S2 Video descriptions. Video 1: Normal pleura. Video 2: Epithelioid mesothelioma Figure S1 Illustration of the chia seed sign. Figure S2 Probe‐based confocal laser endomicroscopy for pleural malignancies diagnosis: Flow chart. [file RESP-26-188-s001.zip]

Archive with 3 entries (3 files):
- RESP_13945_Malignant epithelioid mesothelioma.mov
- RESP_13945_normal pleura.mov
- RESP_13945_RES-20-135.R1-Suppl-Info (4).doc
